# Supplementary material for: Innovative Fluorinated Polyimides with Superior Thermal, Mechanical, and Dielectric Properties for Advanced Soft Electronics
Source: Polymers (Basel). 2025 Jan 26;17(3):339. doi: 10.3390/polym17030339 (PMC11821238; doi:10.3390/polym17030339)
Supplement: Supplementary file 1 [file polymers-17-00339-s001.zip]

Archive with 1 entries (1 files):
- polymers-3406652-SI.pdf
